# Supplementary material for: Physical Health and Transition to Psychosis in People at Clinical High Risk
Source: Biomedicines. 2024 Feb 26;12(3):523. doi: 10.3390/biomedicines12030523 (PMC10968449; doi:10.3390/biomedicines12030523)
Supplement: Supplementary file 1 [file biomedicines-12-00523-s001.zip]

Archive with 1 entries (1 files):
- biomedicines-2651506-supplementary.pdf
